# Supplementary material for: Inactivation of the UL37 Deamidase Enhances Virus Replication and Spread of the HSV-1(VC2) Oncolytic Vaccine Strain and Secretion of GM-CSF
Source: Viruses. 2023 Jan 27;15(2):367. doi: 10.3390/v15020367 (PMC9961126; doi:10.3390/v15020367)
Supplement: Supplementary file 1 [file viruses-15-00367-s001.zip]

Archive with 1 entries (1 files):
- viruses-2145178-supplementary.pdf
